# Supplementary material for: Perinatal Use of Citrulline Rescues Hypertension in Adult Male Offspring Born to Pregnant Uremic Rats
Source: Int J Mol Sci. 2024 Jan 28;25(3):1612. doi: 10.3390/ijms25031612 (PMC10855562; doi:10.3390/ijms25031612)
Supplement: Supplementary file 1 [file ijms-25-01612-s001.zip]

Archive with 1 entries (1 files):
- ijms-2837546-supplementary.xlsx
