# Supplementary material for: Perinatal Use of Citrulline Rescues Hypertension in Adult Male Offspring Born to Pregnant Uremic Rats
Source: Int J Mol Sci. 2024 Jan 28;25(3):1612. doi: 10.3390/ijms25031612 (PMC10855562; doi:10.3390/ijms25031612)
Supplement: Supplementary file 1 [file ijms-25-01612-s001.zip › ijms-2837546-supplementary.xlsx]

## Sheet: eNOS
eNOS

## Sheet: nNOS
nNOS

## Sheet: DDAH1
DDAH1

## Sheet: DDAH2
DDAH2
